# Supplementary material for: The cost-effectiveness of Wolbachia-based biocontrol interventions for dengue: A scoping review of the available evidence
Source: PLoS Negl Trop Dis. 2026 Jun 1;20(6):e0014395. doi: 10.1371/journal.pntd.0014395 (PMC13245869; doi:10.1371/journal.pntd.0014395)
Supplement: S3 File — A database of the extracted data, including the raw values and the values adjusted for inflation. (XLSX) [file pntd.0014395.s003.xlsx]

## Sheet: inflation
				Data year
				2020	1.18727
											Country Name	Country Code	Indicator Name	Indicator Code	1960	1961	1962	1963	1964	1965	1966	1967	1968	1969	1970	1971	1972	1973	1974	1975	1976	1977	1978	1979	1980	1981	1982	1983	1984	1985	1986	1987	1988	1989	1990	1991	1992	1993	1994
USA	North America	High income		United States							United States	USA	GDP deflator (base year varies by country)	NY.GDP.DEFL.ZS	14.5897	14.7867	14.9707	15.1336	15.3612	15.6562	16.11	16.6177	17.3434	18.2034	19.1613	20.1328	21.0038	22.1548	24.1484	26.3852	27.8373	29.5669	31.6467	34.2723	37.3681	40.904	43.4312	45.1323	46.7607	48.2395	49.211	50.4301	52.209	54.256	56.287	58.1905	59.5166	60.9274	62.2283
[truncated: 30 more columns]

## Sheet: Sheet1
											Country Name	Country Code	Indicator Name	Indicator Code	1960	1961	1962	1963	1964	1965	1966	1967	1968	1969	1970	1971	1972	1973	1974	1975	1976	1977	1978	1979	1980	1981	1982	1983	1984	1985	1986	1987	1988	1989	1990	1991	1992	1993	1994
USA	North America	High income		United States							United States	USA	GDP deflator (base year varies by country)	NY.GDP.DEFL.ZS	14.5897	14.7867	14.9707	15.1336	15.3612	15.6562	16.11	16.6177	17.3434	18.2034	19.1613	20.1328	21.0038	22.1548	24.1484	26.3852	27.8373	29.5669	31.6467	34.2723	37.3681	40.904	43.4312	45.1323	46.7607	48.2395	49.211	50.4301	52.209	54.256	56.287	58.1905	59.5166	60.9274	62.2283
[truncated: 30 more columns]

## Sheet: Raw data
Summary of the key features of the identified studies
Study	Settings	Strategy investigated	Study type	Base case time horizon	Modelling approach to estimate effectiveness	Outcome measure and weight source	Base case discount rate	Consider cost savings related to the reduced need for existing dengue-related vector control
Soh et al. 2021	Singapore	Wolbachia suppression-based programme	CUA	2010-2020 (11 years)	Static model: Retrospective projection	DALYs averted – disability weights based on the Meltzer et al. approach [21]	0.03	No
Brady et al. 2020	Indonesia (Yogyakarta City, Yogyakarta Special Autonomous Region, Jakarta, and Bali)	Wolbachia replacement-based programme	CUA – with BCR reported	10-year post release	Dynamic model: Population-based model	DALYs averted – disability weights from Zeng et al. [22]	0.03	No
								No
Turner et al. 2023	Vietnam (ten high burden cities)	Wolbachia replacement-based programme	CUA – with BCR reported	20-year post release	Static model: Population-based projection	DALYs averted – disability weights from Zeng et al. [22]	0.03	Yes
Shepard et al. 2020	Fiji (Suva) and Vanuatu (Port Vila)	Wolbachia replacement-based programme	CBA & CUA	10 years	Static model: Population-based projection	DALYs averted – unclear	0.03	No
								No
Barbosa et al. 2023	Brazil (State of Goiás)	Wolbachia replacement-based programme	CUA	13 years	Static model: Decision tree model	QALY gained - utility weights based on Suwantika et al. [23]	0.05	Yes
Zimmermann et al. 2024	Brazil (Seven priority cities)	Wolbachia replacement-based programme	CUA – with BCR reported	20 years	Static model: Microsimulation markov model	DALYs averted – disability weights from GBD (post 2013 approach)	5% for costs, health benefits not discounted	Yes
Shepard et al. 2024 (and Shepard et al 2025)	Colombia (11 priority cities)	Wolbachia replacement-based programme	CBA & CUA	10 years	Static model: Population-based projection	DALYs averted – disability weights from Zeng et al. [22]	0.03	Yes
Knerer et al. 2020	Thailand	A combination of vaccination and a Wolbachia-based replacement programme	CUA	10 years	Dynamic model: Population-based model	DALYs averted – disability weights 0.211 and 0.5 for symptomatic cases of DF and DHF/DSS, respectively	0.03	No
Suwantika et al. 2020	Indonesia	A combination of vaccination and a Wolbachia-based replacement programme	CUA	10 years	Static model: Aage-structured decision tree model simulating a cohort of children	QALY gained - utility weights based on the disability weights estimated by Zeng et al. [22]	0.03	No
BCR: Benefit cost ratios, CBA: cost-benefit analysis, CUA: cost-utility analysis, DF: Dengue fever, DHF/DSS: Dengue hemorrhagic fever/Dengue shock syndrome, GBD: Global Burden of Disease
Summary of the assumed baseline burden and the base case effectiveness and cost of the Wolbachia intervention
Study	Setting	Baseline burden of symptomatic cases in the absence of the intervention	Base case – symptomatic cases per 100,000 per year	Base case effectiveness (percentage reduction in dengue cases)1	Base case duration of effectiveness assumed for base case results1	Release area (Km2) covered	Population covered - millions	Scale	Base case intervention cost per person (US$)	Base case total intervention cost - US$ millions	Cost year
Soh et al. 2021	Singapore	Varied year by year between 2,767-35,315 cases	-	40-80%	Not applicable	Not stated	Not stated	Large	Not stated	US$22.7 per year (total not reported)	2010
Brady et al. 2020	Yogyakarta City, Indonesia	14,488 per year	3150	Modelled: 94.4% (within treated areas)	10 years*	37.24	0.46	Large	Accel: 12.702	Accel: 5.842	2018
									Seq: Not applicable2	Seq: Not applicable2
	Yogyakarta Special Autonomous Region, Indonesia	93,604 per year	2890	Modelled: 87.2% (within treated areas)	10 years*	909	2.14	Large	Accel: 14.362	Accel: 30.682	2018
									Seq: 12.832	Seq: 27.412
	Jakarta, Indonesia	444,528 per year	3970	Modelled: 65.7% (within treated areas)	10 years*	764	11.19	Large	Accel: 11.922	Accel: 133.302	2018
									Seq: $7.452	Seq: 83.332
	Bali, Indonesia	117,840 per year	2890	Modelled: 82.8% (within treated areas)	10 years*	964	2.44	Large	Accel: 21.212	Accel: 51.662	2018
									Seq: 14.322	Seq: 34.882
Turner et al. 2023	Vietnam (ten high burden cities)	363,086 per year	1814	0.75	20 years*	1369	20.02	Large	8.56	171.3	2020
Shepard et al. 2020	Suva, Fiji	2,500 per year	1111	0.75	10 years*	Not explicitly reported	0.225	Large	12.1	2.72	2018
	Port Vila, Vanuatu	605 per year	1120	0.75	10 years*	Not explicitly reported	0.054	Small	44.5	2.4	2018
Barbosa et al. 2023	Brazil (State of Goiás)	1.99 million cases over 13 years (an average of 153,343 per year)	-	Not clearly stated (75% based on the reported results)	10 years	2864	7.3	Large	6.69	54.1	Unclear (assumed to be 2022)
Zimmermann et al. 2024	Brazil (Seven priority cities)	1.76 million dengue cases over the 20-year time horizon (an average of 88,134 per year)3	-	0.771	5, 10, and 20 years	2801	22.12	Large	2.47	Not explicitly reported	2022
Shepard et al. 2024 (and Shepard et al 2025)	Colombia (11 priority cities)	94,239 per year	1071	37.5% 1 year since deployment, 75% ≥2 years since deployment	10 years*	412	8.34	Large	4.73	39.47	2020
Knerer et al. 2020	Thailand	7.2 million cases over 10 years (an average of 714,700 per year)	-	Modelled: Value not stated	10 years*	Not stated; assumed to be 513,120	63.5	National	4.45	273.74 (Wolbachia alone)	2013
Suwantika et al. 2020	Indonesia	Unclear	-	0.86	10 years	Not explicitly reported	4.70 (children)	National	3	Not explicitly reported	2018
* The duration of effect was varied in the sensitivity analysis. 1 Values only pertain to the Wolbachia intervention assumptions.2 Brady et al. [14] considered two strategies: the accelerated (denoted as “Accel”) strategy was where every area conducted the intervention simultaneously and independently (total program length 13 years), vs a “sequenced” (denoted as “Seq”) strategy, where releases we…
Reported cost-effectiveness ratios stratified by the assumed perspective
Study	Setting	0.5 GDP per capita (2024)	Gross cost-effective ratio (US$)	ICER - health care provider or payer perspective (US$)	ICER - health sector perspective (US$)	ICER – societal perspective (US$)	Societal benefit cost ratio (US$)
Soh et al. 2021	Singapore	45337.1	40% effectiveness: 100,907	NA	NA	Not explicitly reported	NA
			80% effectiveness: 50,453
Brady et al. 2020	Yogyakarta City, Indonesia	2462.7	Accel: 1,831	NA	NA	Accel: Cost saving	2.35
			Seq: 1,519			Seq: Cost saving
	Yogyakarta Special Autonomous Region, Indonesia		Accel: 2,133	NA	NA	Accel: Cost saving	1.44
			Seq: 2,168			Seq: Cost saving
	Jakarta, Indonesia		Accel: 1,566	NA	NA	Accel: Cost saving	3.4
			Seq: 1,111			Seq: Cost saving
	Bali, Indonesia		Accel: 2,996	NA	NA	Accel: 671	1.35
			Seq: 2,366			Seq: 64
Turner et al. 2023	Vietnam (ten high burden cities)	2358.65	1118	709	420	Cost saving both when including and excluding the productivity gains related to prevented excess mortality	1.75
Shepard et al. 2020	Suva, Fiji	3212.85	4980	NA	Not reported	Not explicitly reported	1.67
	Port Vila, Vanuatu	1705.4	20193	NA	Not reported	Not explicitly reported	0.19
Barbosa et al. 2023	State of Goiás, Brazil	5155.25	NA	13992	NA	Cost saving	NA
Zimmermann et al. 2024	Brazil (Seven priority cities)	5155.25	NA	Overall value not reported – results for individual cities shown in the study's appendix	Overall value not reported – results for individual cities shown in the study's appendix	5 years effect: Cost saving	Not explicitly reported
						10 years effect: Cost saving
						20 years effect: Cost saving
Shepard et al. 2024 (and Shepard et al 2025)	Colombia (11 priority cities)	3959.6	NA	NA	Cost saving	Cost saving	4.68
Knerer et al. 2020	Thailand	3673.3	NA	Wol alone: 1,399	NA	Wol alone: 343	NA
						Wol+Vaccination with 40% coverage: 11,462
						Wol+Vaccination with 60% coverage: 503,966
						Wol+Vaccination with 80% coverage: 514,432
Suwantika et al. 2020	Indonesia	2462.7	NA	Wol+Vaccination: 4,639	Wol+Vaccination: 4,460	NA	NA
ICER: Incremental cost-effectiveness ratios. Wol: Wolbachia. NA: Not applicable. The different perspectives are outlined in Supporting Box S1. The corresponding cost years are summarised in Table 2.
1 Brady et al. [14] considered two strategies: the accelerated (denoted as “Accel”) strategy was where every area conducted the intervention simultaneously and independently (total program length 13 years), vs a “sequenced” (denoted as “Seq”) strategy, where releases were spread over 10 years with certain centralised resources moved or reutilised across different locations.
Estimated economic benefit of the intervention stratified by the perspective
Study	Setting	Economic benefit (US$ millions) - health care provider or payer perspective	Economic benefit (US$ millions) - health sector perspective	Economic benefit (US$ millions) – societal perspective
Soh et al. 2021	Singapore	-	-	40% effectiveness: 274.94 (absolute value)1
				80% effectiveness: 571.94 (absolute value)1
Brady et al. 2020	Yogyakarta City, Indonesia	-	0.46 (95% CI: 0.14–1.19) per year (absolute value)	0.98 (95% CI: 0.35-2.17) per year (absolute value)
	Yogyakarta Special Autonomous Region, Indonesia	-	2.16 (95% CI: 0.67–4.70) per year (absolute value)	4.52 (95% CI: 1.72-8.98) per year (absolute value)
	Jakarta, Indonesia	-	12.91 (95% CI: 4.49–25.08) per year (absolute value)	27.08 (95% CI: 10.58-49.35) per year (absolute value)
	Bali, Indonesia	-	2.58 (95% CI: 0.82–5.11) per year (absolute value)	5.35 (95% CI: 2.05-9.85) per year (absolute value)
Turner et al. 2023	Vietnam (ten high burden cites)	62.75 (absolute value)	107.00 (absolute value)	299.01 (absolute value)
Shepard et al. 2020	Suva, Fiji	-	1.1 (absolute value)	4.5 (absolute value)
	Port Vila, Vanuatu	-	0.053 (absolute value)	0.455 (absolute value)
Barbosa et al. 2023	State of Goiás, Brazil	Not explicitly reported	-	20.46 (net relative to the comparator)
Zimmermann et al. 2024	Brazil (Seven priority cities)	Overall value not reported – results for individual cites shown in studies appendix	Overall value not reported – results for individual cites shown in studies appendix	5 years effect: 0.12 per 1000 (net relative to the comparator)
				10 years effect: 0.27 per 1000 (net relative to the comparator)
				20 years effect: 0.52 per 1000 (net relative to the comparator)
Shepard et al. 2024 (and Shepard et al 2025)	Colombia (11 priority cities)	-	73.61 (absolute value)	184.72
Knerer et al. 2020	Thailand	Not explicitly reported	-	Not explicitly reported
Suwantika et al. 2020	Indonesia	Wol+Vaccination: 14.6 (absolute value)	Wol+Vaccination: 24.3 (absolute value)	-
Wol: Wolbachia
1 Based on the summed reported costs averted by year. A discount rate of 3% was applied to the values.

## Sheet: Adjusted for inflation
																									Data year
																									2020
Summary of the key features of the identified studies																																Country Name	Country Code	Indicator Name	Indicator Code	1960	1961	1962	1963	1964	1965	1966	1967	1968	1969	1970	1971	1972	1973
Study	Settings	Strategy investigated	Study type	Base case time horizon	Modelling approach to estimate effectiveness	Outcome measure and weight source	Base case discount rate	Consider cost savings related to the reduced need for existing dengue-related vector control													USA	North America	High income		United States							United States	USA	GDP deflator (base year varies by country)	NY.GDP.DEFL.ZS	14.5897	14.7867	14.9707	15.1336	15.3612	15.6562	16.11	16.6177	17.3434	18.2034	19.1613	20.1328	21.0038	22.1548
Soh et al. 2021	Singapore	Wolbachia suppression-based programme	CUA	2010-2020 (11 years)	Static model: Retrospective projection	DALYs averted – disability weights based on the Meltzer et al. approach [21]	0.03	No
Brady et al. 2020	Indonesia (Yogyakarta City, Yogyakarta Special Autonomous Region, Jakarta, and Bali)	Wolbachia replacement-based programme	CUA – with BCR reported	10-year post release	Dynamic model: Population-based model	DALYs averted – disability weights from Zeng et al. [22]	0.03	No
								No
Turner et al. 2023	Vietnam (ten high burden cities)	Wolbachia replacement-based programme	CUA – with BCR reported	20-year post release	Static model: Population-based projection	DALYs averted – disability weights from Zeng et al. [22]	0.03	Yes
Shepard et al. 2020	Fiji (Suva) and Vanuatu (Port Vila)	Wolbachia replacement-based programme	CBA & CUA	10 years	Static model: Population-based projection	DALYs averted – unclear	0.03	No
Barbosa et al. 2023	Brazil (State of Goiás)	Wolbachia replacement-based programme	CUA	13 years	Static model: Decision tree model	QALY gained - utility weights based on Suwantika et al. [23]	0.05	Yes
Zimmermann et al. 2024	Brazil (Seven priority cities)	Wolbachia replacement-based programme	CUA – with BCR reported	20 years	Static model: Microsimulation markov model	DALYs averted – disability weights from GBD (post 2013 approach)	5% for costs, health benefits not discounted	Yes
Shepard et al. 2024 (and Shepard et al 2025)	Colombia (11 priority cities)	Wolbachia replacement-based programme	CBA & CUA	10 years	Static model: Population-based projection	DALYs averted – disability weights from Zeng et al. [22]	0.03	Yes
Knerer et al. 2020	Thailand	A combination of vaccination and a Wolbachia-based replacement programme	CUA	10 years	Dynamic model: Population-based model	DALYs averted – disability weights 0.211 and 0.5 for symptomatic cases of DF and DHF/DSS, respectively	0.03	No
Suwantika et al. 2020	Indonesia	A combination of vaccination and a Wolbachia-based replacement programme	CUA	10 years	Static model: Aage-structured decision tree model simulating a cohort of children	QALY gained - utility weights based on the disability weights estimated by Zeng et al. [22]	0.03	No
BCR: Benefit cost ratios, CBA: cost-benefit analysis, CUA: cost-utility analysis, DF: Dengue fever, DHF/DSS: Dengue hemorrhagic fever/Dengue shock syndrome, GBD: Global Burden of Disease
Summary of the assumed baseline burden and the base case effectiveness and cost of the Wolbachia intervention
Study	Setting	Baseline burden of symptomatic cases in the absence of the intervention	Base case – symptomatic cases per 100,000 per year	Base case effectiveness (percentage reduction in dengue cases)1	Base case duration of effectiveness assumed for base case results1	Release area (Km2) covered	Population covered - millions	Scale	Base case intervention cost per person (US$ 2024)	Base case total intervention cost - US$ millions (2024 prices)	Cost year	Inflation adjustment				2.97342e+08
Soh et al. 2021	Singapore	Varied year by year between 2,767-35,315 cases	-	40-80%	Not applicable	Not stated	Not stated	Large	Not directly reported: estimated to be approximately US$59	Not directly reported: estimated to be 297.34 over 11 years	2010	1.37643
Brady et al. 2020	Yogyakarta City, Indonesia	14,488 per year	3150	Modelled: 94.4% (within treated areas)	10 years*	37.24	0.46	Large	Accel: 15.41	Accel: 7.09	2018	1.21334
									Seq: Not applicable2.43	Seq: Not applicable2.43	2018	1.21334
	Yogyakarta Special Autonomous Region, Indonesia	93,604 per year	2890	Modelled: 87.2% (within treated areas)	10 years*	909	2.14	Large	Accel: 17.43	Accel: 37.23	2018	1.21334
									Seq: 15.57	Seq: 33.26	2018	1.21334
	Jakarta, Indonesia	444,528 per year	3970	Modelled: 65.7% (within treated areas)	10 years*	764	11.19	Large	Accel: 14.47	Accel: 161.74	2018	1.21334
									Seq: $9.04	Seq: 101.11	2018	1.21334
	Bali, Indonesia	117,840 per year	2890	Modelled: 82.8% (within treated areas)	10 years*	964	2.44	Large	Accel: 25.74	Accel: 62.68	2018	1.21334
									Seq: 17.38	Seq: 42.32	2018	1.21334
Turner et al. 2023	Vietnam (ten high burden cities)	363,086 per year	1814	0.75	20 years*	1369	20.02	Large	10.16	203.38	2020	1.18727
Shepard et al. 2020	Suva, Fiji	2,500 per year	1111	0.75	10 years*	Not explicitly reported	0.225	Large	14.68	3.30	2018	1.21334
	Port Vila, Vanuatu	605 per year	1120	0.75	10 years*	Not explicitly reported	0.054	Small	53.99	2.91	2018	1.21334
Barbosa et al. 2023	Brazil (State of Goiás)	1.99 million cases over 13 years (an average of 153,343 per year)	-	Not clearly stated (75% based on the reported results)	10 years	2864	7.3	Large	7.10	57.44	Unclear (assumed to be 2022)	1.0617
Zimmermann et al. 2024	Brazil (Seven priority cities)	1.76 million dengue cases over the 20-year time horizon (an average of 88,134 per year)3	-	0.771	5, 10, and 20 years	2801	22.12	Large	2.62	Not explicitly reported	2022	1.0617
Shepard et al. 2024 (and Shepard et al 2025)	Colombia (11 priority cities)	94,239 per year	1071	37.5% 1 year since deployment, 75% ≥2 years since deployment	10 years*	412	8.34	Large	5.62	46.86	2020	1.18727
Knerer et al. 2020	Thailand	7.2 million cases over 10 years (an average of 714,700 per year)	-	Modelled: Value not stated	10 years*	Not stated; assumed to be 513,120	63.5	National	5.81	357.15 (Wolbachia alone)	2013	1.30469
Suwantika et al. 2020	Indonesia	Unclear	-	0.86	10 years	Not explicitly reported	4.70 (children)	National	3.64	Not explicitly reported	2018	1.21334
Reported cost-effectiveness ratios stratified by the assumed perspective (cost year variable)
Study	Setting	0.5 GDP per capita (2024)	Gross cost-effective ratio (US$)	ICER - health care provider or payer perspective (US$)	ICER - health sector perspective (US$)	ICER – societal perspective (US$)	Societal benefit cost ratio (US$)	Cost year
Soh et al. 2021	Singapore	45337.1	40% effectiveness: 100,907	NA	NA		Not directly reported; estimated to be 1.27 (at 40% effectiveness)	2010
			80% effectiveness: 50,453				Not directly reported; estimated to be 2.65 (at 80% effectiveness)
Brady et al. 2020	Yogyakarta City, Indonesia	2462.7	Accel: 1,831	NA	NA	Accel: Cost saving	2.35	2018
			Seq: 1,519			Seq: Cost saving		2018
	Yogyakarta Special Autonomous Region, Indonesia		Accel: 2,133	NA	NA	Accel: Cost saving	1.44	2018
			Seq: 2,168			Seq: Cost saving		2018
	Jakarta, Indonesia		Accel: 1,566	NA	NA	Accel: Cost saving	3.4	2018
			Seq: 1,111			Seq: Cost saving		2018
	Bali, Indonesia		Accel: 2,996	NA	NA	Accel: 671	1.35	2018
			Seq: 2,366			Seq: 64		2018
Turner et al. 2023	Vietnam (ten high burden cities)	2358.65	1118	709	420	Cost saving both when including and excluding the productivity gains related to prevented excess mortality	1.75	2020
Shepard et al. 2020	Suva, Fiji	3212.85	4980	NA	Not reported	Not explicitly reported	1.67	2018
	Port Vila, Vanuatu	1705.4	20193	NA	Not reported	Not explicitly reported	0.19	2018
Barbosa et al.2023	State of Goiás, Brazil	5155.25	NA	13992	NA	Cost saving	NA	Unclear (assumed to be 2022)
Zimmermann et al. 2024	Brazil (Seven priority cities)	5155.25	NA	Overall value not reported – results for individual cities shown in the study's appendix	Overall value not reported – results for individual cities shown in the study's appendix	5 years effect: Cost saving	Not explicitly reported	2022
						10 years effect: Cost saving		2022
						20 years effect: Cost saving		2022
Shepard et al. 2024 (and Shepard et al 2025)	Colombia (11 priority cities)	3959.6	NA	NA	Cost saving	Cost saving	4.68	2020
Knerer et al. 2020	Thailand	3673.3	NA	Wol alone: 1,399	NA	Wol alone: 343	NA	2013
						Wol+Vaccination with 40% coverage: 11,462		2013
						Wol+Vaccination with 60% coverage: 503,966		2013
						Wol+Vaccination with 80% coverage: 514,432		2013
Suwantika et al. 2020	Indonesia	2462.7	NA	Wol+Vaccination: 4,639	Wol+Vaccination: 4,460	NA	NA	2018
Estimated economic benefit of the intervention stratified by the perspective
Study	Setting	Economic benefit (US$ millions) - health care provider or payer perspective (adjusted to 2024 prices))	Economic benefit (US$ millions) - health sector perspective (adjusted to 2024 prices))	Economic benefit (US$ millions) – societal perspective (adjusted to 2024 prices)
Soh et al. 2021	Singapore	-	-	40% effectiveness: 378.43 (absolute value)1
				80% effectiveness: 787.24 (absolute value)1
Brady et al. 2020	Yogyakarta City, Indonesia	-	0.56 (95% CI: 0.17–1.45) per year (absolute value)	1.19 (95% CI: 0.43-2.63) per year (absolute value)
	Yogyakarta Special Autonomous Region, Indonesia	-	2.62 (95% CI: 0.81–5.70) per year (absolute value)	5.49 (95% CI: 2.09 -10.90) per year (absolute value)
	Jakarta, Indonesia	-	15.67 (95% CI: 5.45–30.43) per year (absolute value)	32.86 (95% CI: 12.84-59.88) per year (absolute value)
	Bali, Indonesia	-	3.13 (95% CI: 1.00–6.20) per year (absolute value)	6.49 (95% CI: 2.49-11.95) per year (absolute value)
Turner et al. 2023	Vietnam (ten high burden cites)	74.50 (absolute value)	150.82 (absolute value)	421.49 (absolute value)
Shepard et al. 2020	Suva, Fiji	-	1.33 (absolute value)	5.46 (absolute value)
	Port Vila, Vanuatu	-	0.06 (absolute value)	0.55 (absolute value)
Barbosa et al. 2023	State of Goiás, Brazil	Not reported	-	21.72 (net relative to the comparator)
Zimmermann et al. 2024	Brazil (Seven priority cities)	Overall value not reported – results for individual cites shown in studies appendix	Overall value not reported – results for individual cites shown in studies appendix	5 years effect: 0.13 per 1000 (net relative to the comparator)
				10 years effect: 0.29 per 1000 (net relative to the comparator)
				20 years effect: 0.55 per 1000 (net relative to the comparator)
Shepard et al. 2024 (and Shepard et al 2025)	Colombia (11 priority cities)	-	96.03 (absolute value)	241
Knerer et al. 2020	Thailand	Not explicitly reported	-	Not explicitly reported
Suwantika et al. 2020	Indonesia	Wol+Vaccination: 17.71 (absolute value)	Wol+Vaccination: 29.48 (absolute value)	-
Wol: Wolbachia											-
1 Based on the summed reported costs averted by year. A discount rate of 3% was applied to the values.
	Populuation - millions	Cost - adjusted to 2024 prices	Populuation - millions
Brady et al. 2020	0.46	15.4094	0.46 Million Covered
Brady et al. 2021	2.14	17.4236	2.14 Million Covered
Brady et al. 2022	11.19	14.463	11.19 Million Covered
Brady et al. 2023	2.44	25.735	2.44 Million Covered
Turner et al. 2023	20.02	10.163	20.02 Million Covered
Shepard et al. 2020	0.225	14.6814	0.225 Million Covered
Shepard et al. 2020	0.054	53.9937	0.054 Million Covered
Zimmermann et al. 2024	22.12	2.62241	22.12 Million Covered
Shepard et al. 2024 (and Shepard et al 2025)	8.34	5.61579	8.34 Million Covered
Accel: results only
Reported cost-effectiveness ratios stratified by the assumed perspective
Study	Setting	Societal benefit cost ratio (US$)	Populuation covered - millions	Column3	Column1	Column2
	Port Vila, Vanuatu	0.19	0.054	US$ 53.99 per person
	Suva, Fiji	1.67	0.225	US$14.68 per person
	Yogyakarta City, Indonesia	2.35	0.46	15.4094
	Yogyakarta Special Autonomous Region, Indonesia	1.44	2.14	17.4236
	Bali, Indonesia	1.35	2.44	25.735
	Jakarta, Indonesia	3.4	11.19	14.463
	Vietnam (ten high burden cities)	1.75	20.02	10.163
	Colombia (11 priority cities)	4.68	22.12	5.61579
ICER: Incremental cost-effectiveness ratios. Wol: Wolbachia. NA: Not applicable. The different perspectives are outlined in Supporting Box S1. The corresponding cost years are summarised in Table 2.
[truncated: 51 more columns]
